# Supplementary material for: GapMind: Automated Annotation of Amino Acid Biosynthesis
Source: mSystems. 2020 Jun 23;5(3):e00291-20. doi: 10.1128/mSystems.00291-20 (PMC7311316; doi:10.1128/mSystems.00291-20)
Supplement: DATA SET S1 [file mSystems.00291-20-sd001.xls]

## Sheet: Sheet 1
Bacteria that have fitness data and can grow in defined minimal media without any amino acids
The mutant libraries for Desulfovibrio vulgaris Hildenborough and for Magnetospirillum magneticum AMB-1 have not been published.
A few gaps in D. vulgaris Hildenborough are mentioned in the text or in the GapMind rules, and we thank V. V. Trotter for pre-publication access to the fitness data.
The preliminary version of GapMind did not find any gaps in M. magneticum AMB-1, so we did not actually use that fitness data for this study.
database	orgId_or_assemblyId	organism	nProteins
FitnessBrowser	acidovorax_3H11	Acidovorax sp. GW101-3H11	4964
FitnessBrowser	ANA3	Shewanella sp. ANA-3	4360
FitnessBrowser	azobra	Azospirillum brasilense Sp245	5488
FitnessBrowser	Btheta	Bacteroides thetaiotaomicron VPI-5482	4816
FitnessBrowser	Burk376	Paraburkholderia bryophila 376MFSha3.1	6555
FitnessBrowser	BFirm	Burkholderia phytofirmans PsJN	7182
FitnessBrowser	Caulo	Caulobacter crescentus NA1000	3886
FitnessBrowser	Cola	Echinicola vietnamensis KMM 6221, DSM 17526	4625
FitnessBrowser	Cup4G11	Cupriavidus basilensis 4G11	7358
FitnessBrowser	Dino	Dinoroseobacter shibae DFL-12	4192
FitnessBrowser	Dyella79	Dyella japonica UNC79MFTsu3.2	4330
FitnessBrowser	HerbieS	Herbaspirillum seropedicae SmR1	4715
FitnessBrowser	Keio	Escherichia coli BW25113	4146
FitnessBrowser	Korea	Sphingomonas koreensis DSMZ 15582	4149
FitnessBrowser	Koxy	Klebsiella michiganensis M5al	5309
FitnessBrowser	Marino	Marinobacter adhaerens HP15	4410
FitnessBrowser	Miya	Desulfovibrio vulgaris Miyazaki F	3180
FitnessBrowser	MR1	Shewanella oneidensis MR-1	4467
FitnessBrowser	Pedo557	Pedobacter sp. GW460-11-11-14-LB5	4964
FitnessBrowser	Phaeo	Phaeobacter inhibens BS107	3875
FitnessBrowser	PS	Dechlorosoma suillum PS	3443
FitnessBrowser	pseudo1_N1B4	Pseudomonas fluorescens FW300-N1B4	5972
FitnessBrowser	pseudo3_N2E3	Pseudomonas fluorescens FW300-N2E3	5766
FitnessBrowser	pseudo5_N2C3_1	Pseudomonas fluorescens FW300-N2C3	6000
FitnessBrowser	pseudo6_N2E2	Pseudomonas fluorescens FW300-N2E2	6094
FitnessBrowser	pseudo13_GW456_L13	Pseudomonas fluorescens GW456-L13	5152
FitnessBrowser	psRCH2	Pseudomonas stutzeri RCH2	4265
FitnessBrowser	Putida	Pseudomonas putida KT2440	5563
FitnessBrowser	PV4	Shewanella loihica PV-4	3859
FitnessBrowser	SB2B	Shewanella amazonensis SB2B	3645
FitnessBrowser	Smeli	Sinorhizobium meliloti 1021	6218
FitnessBrowser	SynE	Synechococcus elongatus PCC 7942	2669
FitnessBrowser	WCS417	Pseudomonas simiae WCS417	5506
MicrobesOnline	882	Desulfovibrio vulgaris Hildenborough	3399
NCBI	GCF_000009985.1	Magnetospirillum magneticum AMB-1	4448
