# Supplementary material for: GapMind: Automated Annotation of Amino Acid Biosynthesis
Source: mSystems. 2020 Jun 23;5(3):e00291-20. doi: 10.1128/mSystems.00291-20 (PMC7311316; doi:10.1128/mSystems.00291-20)
Supplement: DATA SET S2 [file mSystems.00291-20-sd002.xls]

## Sheet: Sheet 1
Proteins that we linked to steps using genetic data.
organism	locus_tag	class	pathway	step	phenotype	comment	orgId	locusId	UniProt_accession	UniProt_entry	UniProt_organism	UniProt_description
Acidovorax sp. GW101-3H11	Ac3H11_2452	diverged	met	metZ	auxotroph	This is quite diverged from any characterized protein and is required for amino acid biosynthesis. This organism seems to have succinylated intermediates for homocysteine synthesis (Ac3H11_4277 is quite similar to METXS_COMTK and is cofit with this gene). Alternatively, this protein could be a methinine gamma-lyase, but that is not consistent with its phenotypes.	acidovorax_3H11	Ac3H11_2452	A0A165KUI5	A0A165KUI5_9BURK	Acidovorax sp. GW101-3H11	Uncharacterized protein
Azospirillum brasilense Sp245	AZOBR_RS07450	diverged	trp	IGPS	auxotroph		azobra	AZOBR_RS07450	G8AL05	G8AL05_AZOBR	Azospirillum brasilense Sp245	Indole-3-glycerol phosphate synthase (IGPS) (EC 4.1.1.48)
Bacteroides thetaiotaomicron VPI-5482	BT0528	diverged	trp	PRAI	auxotroph		Btheta	350056	Q8AAD7	Q8AAD7_BACTN	Bacteroides thetaiotaomicron (strain ATCC 29148 / DSM 2079 / NCTC 10582 / E50 / VPI-5482)	N-(5'-phosphoribosyl)anthranilate isomerase (PRAI) (EC 5.3.1.24)
Bacteroides thetaiotaomicron VPI-5482	BT0529	diverged	trp	IGPS	auxotroph		Btheta	350057	Q8AAD6	TRPC_BACTN	Bacteroides thetaiotaomicron (strain ATCC 29148 / DSM 2079 / NCTC 10582 / E50 / VPI-5482)	Indole-3-glycerol phosphate synthase (IGPS) (EC 4.1.1.48)
Bacteroides thetaiotaomicron VPI-5482	BT0531	diverged	trp	trpD_1	auxotroph		Btheta	350059	Q8AAD4	Q8AAD4_BACTN	Bacteroides thetaiotaomicron (strain ATCC 29148 / DSM 2079 / NCTC 10582 / E50 / VPI-5482)	Anthranilate synthase component II
Bacteroides thetaiotaomicron VPI-5482	BT0532	diverged	trp	trpE	auxotroph		Btheta	350060	Q8AAD3	Q8AAD3_BACTN	Bacteroides thetaiotaomicron (strain ATCC 29148 / DSM 2079 / NCTC 10582 / E50 / VPI-5482)	Anthranilate synthase component I
Bacteroides thetaiotaomicron VPI-5482	BT2403	diverged	met	hom	auxotroph		Btheta	351931	Q8A541	Q8A541_BACTN	Bacteroides thetaiotaomicron (strain ATCC 29148 / DSM 2079 / NCTC 10582 / E50 / VPI-5482)	Aspartokinase/homoserine dehydrogenase
Bacteroides thetaiotaomicron VPI-5482	BT2403	diverged	thr	hom	auxotroph		Btheta	351931	Q8A541	Q8A541_BACTN	Bacteroides thetaiotaomicron (strain ATCC 29148 / DSM 2079 / NCTC 10582 / E50 / VPI-5482)	Aspartokinase/homoserine dehydrogenase
Bacteroides thetaiotaomicron VPI-5482	BT3393	diverged	chorismate	aroL	nearly essential?	This gene was not identified as essential by the automated analysis, but insertions within the gene are low abundance and probably sick, and similar proteins in other Bacteroidetes are essential.	Btheta	352920	Q8A2B2	AROK_BACTN	Bacteroides thetaiotaomicron (strain ATCC 29148 / DSM 2079 / NCTC 10582 / E50 / VPI-5482)	Shikimate kinase (SK) (EC 2.7.1.71)
Bacteroides thetaiotaomicron VPI-5482	BT3549	novel	arg	argE'B	auxotroph	N-succinylcitrulline desuccinylase	Btheta	353076	Q8A1V9	Q8A1V9_BACTN	Bacteroides thetaiotaomicron (strain ATCC 29148 / DSM 2079 / NCTC 10582 / E50 / VPI-5482)	Acetylornithine deacetylase
Bacteroides thetaiotaomicron VPI-5482	BT3758	novel	arg	argD'B	auxotroph	N-succinylornithine aminotransferase	Btheta	353284	Q8A1A8	Q8A1A8_BACTN	Bacteroides thetaiotaomicron (strain ATCC 29148 / DSM 2079 / NCTC 10582 / E50 / VPI-5482)	Acetylornithine aminotransferase
Bacteroides thetaiotaomicron VPI-5482	BT3760	diverged	arg	argG	auxotroph		Btheta	353286	Q8A1A6	Q8A1A6_BACTN	Bacteroides thetaiotaomicron (strain ATCC 29148 / DSM 2079 / NCTC 10582 / E50 / VPI-5482)	Argininosuccinate synthase
Bacteroides thetaiotaomicron VPI-5482	BT3761	novel	arg	argA	auxotroph	N-succinylglutamate synthase	Btheta	353287	Q8A1A5	Q8A1A5_BACTN	Bacteroides thetaiotaomicron (strain ATCC 29148 / DSM 2079 / NCTC 10582 / E50 / VPI-5482)	Uncharacterized protein
Bacteroides thetaiotaomicron VPI-5482	BT3933	ambiguous	tyr	predehyd	auxotroph	The fitness data confirms that this dehydrogenase is involved in amino acid biosynthesis, but it remains uncertain whether it acts on prephenate, arogenate, or both. Despite the original annotation, we did not detectany homology to chorismate mutase or prephenate dehydratase	Btheta	353459	Q8A0T8	Q8A0T8_BACTN	Bacteroides thetaiotaomicron (strain ATCC 29148 / DSM 2079 / NCTC 10582 / E50 / VPI-5482)	Chorismate mutase/prephenate dehydratase (TyrA)
Bacteroides thetaiotaomicron VPI-5482	BT3933	ambiguous	tyr	arodehyd	auxotroph	The fitness data confirms that this dehydrogenase is involved in amino acid biosynthesis, but it remains uncertain whether it acts on prephenate, arogenate, or both. Despite the original annotation, we did not detectany homology to chorismate mutase or prephenate dehydratase	Btheta	353459	Q8A0T8	Q8A0T8_BACTN	Bacteroides thetaiotaomicron (strain ATCC 29148 / DSM 2079 / NCTC 10582 / E50 / VPI-5482)	Chorismate mutase/prephenate dehydratase (TyrA)
Bacteroides thetaiotaomicron VPI-5482	BT3936	diverged	phe	pdehyd	auxotroph		Btheta	353462	Q8A0T5	Q8A0T5_BACTN	Bacteroides thetaiotaomicron (strain ATCC 29148 / DSM 2079 / NCTC 10582 / E50 / VPI-5482)	Prephenate dehydratase
Bacteroides thetaiotaomicron VPI-5482	BT4215	diverged	chorismate	aroE	essential		Btheta	353741	Q8A006	Q8A006_BACTN	Bacteroides thetaiotaomicron (strain ATCC 29148 / DSM 2079 / NCTC 10582 / E50 / VPI-5482)	Shikimate 5-dehydrogenase
Caulobacter crescentus NA1000	CCNA_01969	diverged	asn	aspS2	essential		Caulo	CCNA_01969	A0A0H3C7V8	A0A0H3C7V8_CAUVN	Caulobacter vibrioides (strain NA1000 / CB15N) (Caulobacter crescentus)	Aspartate--tRNA(Asp/Asn) ligase (EC 6.1.1.23) (Aspartyl-tRNA synthetase) (AspRS) (Non-discriminating aspartyl-tRNA synthetase) (ND-AspRS)
Caulobacter crescentus NA1000	CCNA_01982	diverged	gln	gltX	essential		Caulo	CCNA_01982	A0A0H3C8P5	A0A0H3C8P5_CAUVN	Caulobacter vibrioides (strain NA1000 / CB15N) (Caulobacter crescentus)	Glutamate--tRNA ligase (EC 6.1.1.17) (Glutamyl-tRNA synthetase) (GluRS)
Caulobacter crescentus NA1000	CCNA_03103	diverged	chorismate	aroL	auxotroph		Caulo	CCNA_03103	B8H331	AROK_CAUVN	Caulobacter vibrioides (strain NA1000 / CB15N) (Caulobacter crescentus)	Shikimate kinase (SK) (EC 2.7.1.71)
Caulobacter crescentus NA1000	CCNA_03659	diverged	trp	PRAI	auxotroph		Caulo	CCNA_03659	A0A0H3CC53	A0A0H3CC53_CAUVN	Caulobacter vibrioides (strain NA1000 / CB15N) (Caulobacter crescentus)	N-(5'-phosphoribosyl)anthranilate isomerase (PRAI) (EC 5.3.1.24)
Echinicola vietnamensis KMM 6221, DSM 17526	Echvi_0120	diverged	chorismate	aroG	auxotroph		Cola	Echvi_0120	L0FSZ3	L0FSZ3_ECHVK	Echinicola vietnamensis (strain DSM 17526 / LMG 23754 / KMM 6221)	3-deoxy-D-arabino-heptulosonate 7-phosphate (DAHP) synthase
Echinicola vietnamensis KMM 6221, DSM 17526	Echvi_0140	diverged	chorismate	aroL	essential		Cola	Echvi_0140	L0FT15	L0FT15_ECHVK	Echinicola vietnamensis (strain DSM 17526 / LMG 23754 / KMM 6221)	Shikimate kinase (SK) (EC 2.7.1.71)
Echinicola vietnamensis KMM 6221, DSM 17526	Echvi_2395	diverged	lys	dapB	essential		Cola	Echvi_2395	L0G028	L0G028_ECHVK	Echinicola vietnamensis (strain DSM 17526 / LMG 23754 / KMM 6221)	Dihydrodipicolinate reductase
Echinicola vietnamensis KMM 6221, DSM 17526	Echvi_2777	novel	ser	serB	auxotroph	This is a fusion of SerA to a diverged SerB, hence the original annotation as phosphoglycerate dehydrogenase (SerA) only. There is no other good candidate for the SerB activity.	Cola	Echvi_2777	L0G228	L0G228_ECHVK	Echinicola vietnamensis (strain DSM 17526 / LMG 23754 / KMM 6221)	D-3-phosphoglycerate dehydrogenase (EC 1.1.1.399) (EC 1.1.1.95)
Echinicola vietnamensis KMM 6221, DSM 17526	Echvi_3833	diverged	leu	leuA	auxotroph	By homology, this protein could be leuA for leucine biosynthesis or cimA for isoleucine synthesis. Mutants in this gene are rescued by the addition of leucine, which implies that it is leuA.	Cola	Echvi_3833	L0G5E1	L0G5E1_ECHVK	Echinicola vietnamensis (strain DSM 17526 / LMG 23754 / KMM 6221)	Isopropylmalate/homocitrate/citramalate synthase
Echinicola vietnamensis KMM 6221, DSM 17526	Echvi_3845	novel	arg	argA	auxotroph	N-succinylglutamate synthase	Cola	Echvi_3845	L0G3H4	L0G3H4_ECHVK	Echinicola vietnamensis (strain DSM 17526 / LMG 23754 / KMM 6221)	Acetyltransferase, N-acetylglutamate synthase
Echinicola vietnamensis KMM 6221, DSM 17526	Echvi_3848	novel	arg	argD'B	auxotroph	N-succinylornithine aminotransferase	Cola	Echvi_3848	L0G5F2	L0G5F2_ECHVK	Echinicola vietnamensis (strain DSM 17526 / LMG 23754 / KMM 6221)	Ornithine/acetylornithine aminotransferase
Echinicola vietnamensis KMM 6221, DSM 17526	Echvi_3849	novel	arg	argF'B	auxotroph	N-succinylornithine carbamoyltransferase	Cola	Echvi_3849	L0G4Z0	L0G4Z0_ECHVK	Echinicola vietnamensis (strain DSM 17526 / LMG 23754 / KMM 6221)	Ornithine carbamoyltransferase
Echinicola vietnamensis KMM 6221, DSM 17526	Echvi_3851	novel	arg	argE'B	auxotroph	N-succinylcitrulline desuccinylase	Cola	Echvi_3851	L0G443	L0G443_ECHVK	Echinicola vietnamensis (strain DSM 17526 / LMG 23754 / KMM 6221)	Acetylornithine deacetylase/succinyldiaminopimelate desuccinylase-like deacylase
Dinoroseobacter shibae DFL-12	Dshi_2633	diverged	asn	aspS2	essential		Dino	3609247	A8LI32	SYDND_DINSH	Dinoroseobacter shibae (strain DSM 16493 / NCIMB 14021 / DFL 12)	Aspartate--tRNA(Asp/Asn) ligase (EC 6.1.1.23) (Aspartyl-tRNA synthetase) (AspRS) (Non-discriminating aspartyl-tRNA synthetase) (ND-AspRS)
Desulfovibrio vulgaris Hildenborough JW710	DVU0463	diverged	chorismate	aroA	nearly essential?	This gene was not identified as essential by the automated analysis, but insertions within the gene are at low abundance, and close homologs are essential.	DvH	209399	Q72EV5	Q72EV5_DESVH	Desulfovibrio vulgaris (strain Hildenborough / ATCC 29579 / DSM 644 / NCIMB 8303)	3-phosphoshikimate 1-carboxyvinyltransferase (EC 2.5.1.19) (5-enolpyruvylshikimate-3-phosphate synthase) (EPSP synthase) (EPSPS)
Desulfovibrio vulgaris Hildenborough JW710	DVU0464	ambiguous	tyr	arodehyd	auxotroph	The fitness data confirms that this dehydrogenase is involved in aromatic amino acid biosynthesis, but it remains uncertain whether it acts on prephenate, arogenate, or both	DvH	209400	Q72EV4	Q72EV4_DESVH	Desulfovibrio vulgaris (strain Hildenborough / ATCC 29579 / DSM 644 / NCIMB 8303)	Prephenate dehydrogenase (EC 1.3.1.12)
Desulfovibrio vulgaris Hildenborough JW710	DVU0464	ambiguous	tyr	predehyd	auxotroph	The fitness data confirms that this dehydrogenase is involved in aromatic amino acid biosynthesis, but it remains uncertain whether it acts on prephenate, arogenate, or both	DvH	209400	Q72EV4	Q72EV4_DESVH	Desulfovibrio vulgaris (strain Hildenborough / ATCC 29579 / DSM 644 / NCIMB 8303)	Prephenate dehydrogenase (EC 1.3.1.12)
Desulfovibrio vulgaris Hildenborough JW710	DVU0465	diverged	trp	trpE	auxotroph		DvH	209401	Q72EV3	Q72EV3_DESVH	Desulfovibrio vulgaris (strain Hildenborough / ATCC 29579 / DSM 644 / NCIMB 8303)	Anthranilate synthase, component I
Desulfovibrio vulgaris Hildenborough JW710	DVU0466	diverged	trp	trpD_1	auxotroph		DvH	209402	Q72EV2	Q72EV2_DESVH	Desulfovibrio vulgaris (strain Hildenborough / ATCC 29579 / DSM 644 / NCIMB 8303)	Anthranilate synthase, glutamine amidotransferase component (EC 4.1.3.27)
Desulfovibrio vulgaris Hildenborough JW710	DVU0662	diverged	cys	cysE	essential		DvH	206085	Q72EB6	Q72EB6_DESVH	Desulfovibrio vulgaris (strain Hildenborough / ATCC 29579 / DSM 644 / NCIMB 8303)	Serine O-acetyltransferase (EC 2.3.1.30)
Desulfovibrio vulgaris Hildenborough JW710	DVU0892	diverged	chorismate	aroL	auxotroph		DvH	206320	Q72DN7	AROK_DESVH	Desulfovibrio vulgaris (strain Hildenborough / ATCC 29579 / DSM 644 / NCIMB 8303)	Shikimate kinase (SK) (EC 2.7.1.71)
Desulfovibrio vulgaris Hildenborough JW710	DVU1186	novel	his	hisI	auxotroph	There is genetic evidence that this is phosphoribosyl-ATP pyrophosphatase, see PMID:29324779	DvH	206625	Q72CU7	Q72CU7_DESVH	Desulfovibrio vulgaris (strain Hildenborough / ATCC 29579 / DSM 644 / NCIMB 8303)	MazG family protein
Desulfovibrio vulgaris Hildenborough JW710	DVU1585	diverged	met	metH	auxotroph	Annotated as a member of the MetH family.	DvH	207036	Q72BP9	Q72BP9_DESVH	Desulfovibrio vulgaris (strain Hildenborough / ATCC 29579 / DSM 644 / NCIMB 8303)	Vitamin B12-dependent methionine synthase family protein (EC 2.1.1.13)
Desulfovibrio vulgaris Hildenborough JW710	DVU2982	diverged	leu	leuC	auxotroph		DvH	208495	Q726X4	LEUC_DESVH	Desulfovibrio vulgaris (strain Hildenborough / ATCC 29579 / DSM 644 / NCIMB 8303)	3-isopropylmalate dehydratase large subunit (EC 4.2.1.33) (Alpha-IPM isomerase) (IPMI) (Isopropylmalate isomerase)
Desulfovibrio vulgaris Hildenborough JW710	DVU2982	diverged	ile	leuC	auxotroph		DvH	208495	Q726X4	LEUC_DESVH	Desulfovibrio vulgaris (strain Hildenborough / ATCC 29579 / DSM 644 / NCIMB 8303)	3-isopropylmalate dehydratase large subunit (EC 4.2.1.33) (Alpha-IPM isomerase) (IPMI) (Isopropylmalate isomerase)
Desulfovibrio vulgaris Hildenborough JW710	DVU2983	diverged	leu	leuD	auxotroph		DvH	208496	Q726X3	LEUD_DESVH	Desulfovibrio vulgaris (strain Hildenborough / ATCC 29579 / DSM 644 / NCIMB 8303)	3-isopropylmalate dehydratase small subunit (EC 4.2.1.33) (Alpha-IPM isomerase) (IPMI) (Isopropylmalate isomerase)
Desulfovibrio vulgaris Hildenborough JW710	DVU3367	diverged	asn	aspS2	essential		DvH	208894	Q725Q7	SYDND_DESVH	Desulfovibrio vulgaris (strain Hildenborough / ATCC 29579 / DSM 644 / NCIMB 8303)	Aspartate--tRNA(Asp/Asn) ligase (EC 6.1.1.23) (Aspartyl-tRNA synthetase) (AspRS) (Non-discriminating aspartyl-tRNA synthetase) (ND-AspRS)
Dyella japonica UNC79MFTsu3.2	N515DRAFT_0575	diverged	thr	thrC	auxotroph		Dyella79	N515DRAFT_0575	A0A1I2JHD2	A0A1I2JHD2_9GAMM	Dyella marensis	Threonine synthase
Dyella japonica UNC79MFTsu3.2	N515DRAFT_3766	diverged	arg	argG	auxotroph		Dyella79	N515DRAFT_3766	A0A1I2DIG3	A0A1I2DIG3_9GAMM	Dyella marensis	Argininosuccinate synthase (EC 6.3.4.5) (Citrulline--aspartate ligase)
Dyella japonica UNC79MFTsu3.2	N515DRAFT_3767	diverged	arg	argE	auxotroph		Dyella79	N515DRAFT_3767	A0A1I2DJB5	A0A1I2DJB5_9GAMM	Dyella marensis	Acetylornithine deacetylase
Dyella japonica UNC79MFTsu3.2	N515DRAFT_3768	diverged	arg	argA	auxotroph	This protein is a fusion of N-acetylglutamate kinase (which is how it is annotated) and a N-acetyltransferase domain (argA)	Dyella79	N515DRAFT_3768	A0A1I2DIM7	A0A1I2DIM7_9GAMM	Dyella marensis	Acetylglutamate kinase (EC 2.7.2.8)
Herbaspirillum seropedicae SmR1	HSERO_RS16440	diverged	met	metZ	auxotroph	This is quite diverged from any characterized protein and is required for amino acid biosynthesis. This organism seems to have succinylated intermediates for homocysteine biosynthesis (HSERO_RS00455 is quite similar to METXS_BURTA and is cofit with this gene). Alternatively, this gene could be a methinine gamma-lyase, but that is not consistent with its phenotypes.	HerbieS	HSERO_RS16440	D8J1Y3	D8J1Y3_HERSS	Herbaspirillum seropedicae (strain SmR1)	O-acetylhomoserine sulfhydrylase protein (EC 2.3.1.31)
Herbaspirillum seropedicae SmR1	HSERO_RS18425	ambiguous	tyr	arodehyd	auxotroph	The fitness data confirms that this dehydrogenase is involved in aromatic amino acid biosynthesis, but it remains uncertain whether it acts on prephenate, arogenate, or both	HerbieS	HSERO_RS18425	D8IR44	D8IR44_HERSS	Herbaspirillum seropedicae (strain SmR1)	Prephenate dehydrogenase protein
Herbaspirillum seropedicae SmR1	HSERO_RS18425	ambiguous	tyr	predehyd	auxotroph	The fitness data confirms that this dehydrogenase is involved in aromatic amino acid biosynthesis, but it remains uncertain whether it acts on prephenate, arogenate, or both	HerbieS	HSERO_RS18425	D8IR44	D8IR44_HERSS	Herbaspirillum seropedicae (strain SmR1)	Prephenate dehydrogenase protein
Sphingomonas koreensis DSMZ 15582	Ga0059261_0237	diverged	trp	PRAI	auxotroph		Korea	Ga0059261_0237	A0A1L6JC25	A0A1L6JC25_9SPHN	Sphingomonas koreensis	N-(5'-phosphoribosyl)anthranilate isomerase (PRAI) (EC 5.3.1.24)
Sphingomonas koreensis DSMZ 15582	Ga0059261_2298	ambiguous	tyr	predehyd	auxotroph	The fitness data confirms that this dehydrogenase is involved in aromatic amino acid biosynthesis, but it remains uncertain whether it acts on prephenate, arogenate, or both	Korea	Ga0059261_2298	A0A1L6J750	A0A1L6J750_9SPHN	Sphingomonas koreensis	Prephenate dehydrogenase
Sphingomonas koreensis DSMZ 15582	Ga0059261_2298	ambiguous	tyr	arodehyd	auxotroph	The fitness data confirms that this dehydrogenase is involved in aromatic amino acid biosynthesis, but it remains uncertain whether it acts on prephenate, arogenate, or both	Korea	Ga0059261_2298	A0A1L6J750	A0A1L6J750_9SPHN	Sphingomonas koreensis	Prephenate dehydrogenase
Sphingomonas koreensis DSMZ 15582	Ga0059261_2711	diverged	thr	hom	auxotroph		Korea	Ga0059261_2711	A0A1L6J6Q3	A0A1L6J6Q3_9SPHN	Sphingomonas koreensis	Homoserine dehydrogenase (EC 1.1.1.3)
Sphingomonas koreensis DSMZ 15582	Ga0059261_2711	diverged	met	hom	auxotroph		Korea	Ga0059261_2711	A0A1L6J6Q3	A0A1L6J6Q3_9SPHN	Sphingomonas koreensis	Homoserine dehydrogenase (EC 1.1.1.3)
Marinobacter adhaerens HP15	HP15_3291	diverged	trp	IGPS	auxotroph		Marino	GFF3349	E4PQZ8	E4PQZ8_MARAH	Marinobacter adhaerens (strain DSM 23420 / HP15)	Indole-3-glycerol phosphate synthase (IGPS) (EC 4.1.1.48)
Desulfovibrio vulgaris Miyazaki F	DvMF_0476	diverged	met	metH	auxotroph?	This gene is important for fitness in many defined media conditions, but not always. It may be partly redundant with a B12-independent methionine synthase (DvMF_2035). This gene is strongly cofit with the RamA-like protein DvMF_1398 (which is probably involved in the reactivation of vitamin B12).	Miya	8499710	B8DKK4	B8DKK4_DESVM	Desulfovibrio vulgaris (strain Miyazaki F / DSM 19637)	Homocysteine S-methyltransferase
Desulfovibrio vulgaris Miyazaki F	DvMF_1412	diverged	thr	hom	auxotroph		Miya	8500664	B8DRS3	B8DRS3_DESVM	Desulfovibrio vulgaris (strain Miyazaki F / DSM 19637)	Homoserine dehydrogenase (EC 1.1.1.3)
Desulfovibrio vulgaris Miyazaki F	DvMF_1412	diverged	met	hom	auxotroph		Miya	8500664	B8DRS3	B8DRS3_DESVM	Desulfovibrio vulgaris (strain Miyazaki F / DSM 19637)	Homoserine dehydrogenase (EC 1.1.1.3)
Desulfovibrio vulgaris Miyazaki F	DvMF_1743	diverged	trp	IGPS	auxotroph		Miya	8501006	B8DM44	B8DM44_DESVM	Desulfovibrio vulgaris (strain Miyazaki F / DSM 19637)	Indole-3-glycerol phosphate synthase (EC 4.1.1.48)
Desulfovibrio vulgaris Miyazaki F	DvMF_1745	diverged	trp	trpD_1	auxotroph		Miya	8501008	B8DM46	B8DM46_DESVM	Desulfovibrio vulgaris (strain Miyazaki F / DSM 19637)	Glutamine amidotransferase of anthranilate synthase
Desulfovibrio vulgaris Miyazaki F	DvMF_1746	diverged	trp	trpE	auxotroph		Miya	8501009	B8DM47	B8DM47_DESVM	Desulfovibrio vulgaris (strain Miyazaki F / DSM 19637)	Anthranilate synthase (EC 4.1.3.27)
Desulfovibrio vulgaris Miyazaki F	DvMF_2038	diverged	asn	aspS2	essential		Miya	8501305	B8DMM5	B8DMM5_DESVM	Desulfovibrio vulgaris (strain Miyazaki F / DSM 19637)	Aspartate--tRNA(Asp/Asn) ligase (EC 6.1.1.23) (Aspartyl-tRNA synthetase) (AspRS) (Non-discriminating aspartyl-tRNA synthetase) (ND-AspRS)
Desulfovibrio vulgaris Miyazaki F	DvMF_2657	diverged	cys	cysE	essential		Miya	8501943	B8DIT5	B8DIT5_DESVM	Desulfovibrio vulgaris (strain Miyazaki F / DSM 19637)	Serine O-acetyltransferase (EC 2.3.1.30)
Pedobacter sp. GW460-11-11-14-LB5	CA265_RS09010	diverged	ser	serA	auxotroph		Pedo557	CA265_RS09010	A0A1X9ZCD3	A0A1X9ZCD3_9SPHI	Sphingobacteriaceae bacterium GW460-11-11-14-LB5	3-phosphoglycerate dehydrogenase
Pedobacter sp. GW460-11-11-14-LB5	CA265_RS15670	diverged	lys	dapB	essential		Pedo557	CA265_RS15670	A0A1X9Z7Q6	A0A1X9Z7Q6_9SPHI	Sphingobacteriaceae bacterium GW460-11-11-14-LB5	4-hydroxy-tetrahydrodipicolinate reductase (HTPA reductase) (EC 1.17.1.8)
Pedobacter sp. GW460-11-11-14-LB5	CA265_RS15855	diverged	leu	leuA	auxotroph		Pedo557	CA265_RS15855	A0A1X9Z750	A0A1X9Z750_9SPHI	Sphingobacteriaceae bacterium GW460-11-11-14-LB5	2-isopropylmalate synthase
Pedobacter sp. GW460-11-11-14-LB5	CA265_RS18500	novel	arg	argE'B	auxotroph	N-succinylcitrulline desuccinylase	Pedo557	CA265_RS18500	A0A1X9Z8E1	A0A1X9Z8E1_9SPHI	Sphingobacteriaceae bacterium GW460-11-11-14-LB5	Acetylornithine deacetylase
Pedobacter sp. GW460-11-11-14-LB5	CA265_RS22635	diverged	ser	serB	auxotroph		Pedo557	CA265_RS22635	A0A1X9ZBA8	A0A1X9ZBA8_9SPHI	Sphingobacteriaceae bacterium GW460-11-11-14-LB5	Phosphoserine phosphatase
Pedobacter sp. GW460-11-11-14-LB5	CA265_RS22890	diverged	trp	trpE	auxotroph		Pedo557	CA265_RS22890	A0A1X9ZB07	A0A1X9ZB07_9SPHI	Sphingobacteriaceae bacterium GW460-11-11-14-LB5	Anthranilate synthase component I
Pedobacter sp. GW460-11-11-14-LB5	CA265_RS22895	diverged	trp	trpD_1	auxotroph		Pedo557	CA265_RS22895	A0A1X9ZDE4	A0A1X9ZDE4_9SPHI	Sphingobacteriaceae bacterium GW460-11-11-14-LB5	Aminodeoxychorismate/anthranilate synthase component II
Phaeobacter inhibens BS107	PGA1_c14090	diverged	chorismate	aroL	essential		Phaeo	GFF1392	I7EWF3	I7EWF3_PHAIB	Phaeobacter inhibens (strain ATCC 700781 / DSM 17395 / CIP 105210 / JCM 21319 / NBRC 16654 / NCIMB 13546 / BS107)	Shikimate kinase (SK) (EC 2.7.1.71)
Phaeobacter inhibens BS107	PGA1_c24530	diverged	asn	aspS2	essential		Phaeo	GFF2422	I7EPB8	I7EPB8_PHAIB	Phaeobacter inhibens (strain ATCC 700781 / DSM 17395 / CIP 105210 / JCM 21319 / NBRC 16654 / NCIMB 13546 / BS107)	Aspartate--tRNA(Asp/Asn) ligase (EC 6.1.1.23) (Aspartyl-tRNA synthetase) (AspRS) (Non-discriminating aspartyl-tRNA synthetase) (ND-AspRS)
Pseudomonas fluorescens FW300-N1B4	Pf1N1B4_2549	diverged	trp	IGPS	auxotroph		pseudo1_N1B4	Pf1N1B4_2549	A0A166NT80	A0A166NT80_PSEFL	Pseudomonas fluorescens	Indole-3-glycerol phosphate synthase (IGPS) (EC 4.1.1.48)
Sinorhizobium meliloti 1021	SMc00695	diverged	chorismate	aroL	essential		Smeli	SMc00695	Q92ME6	AROK_RHIME	Rhizobium meliloti (strain 1021) (Ensifer meliloti) (Sinorhizobium meliloti)	Shikimate kinase (SK) (EC 2.7.1.71)
Sinorhizobium meliloti 1021	SMc02767	diverged	trp	PRAI	auxotroph		Smeli	SMc02767	Q92TD0	TRPF_RHIME	Rhizobium meliloti (strain 1021) (Ensifer meliloti) (Sinorhizobium meliloti)	N-(5'-phosphoribosyl)anthranilate isomerase (PRAI) (EC 5.3.1.24)
Synechococcus elongatus PCC 7942	Synpcc7942_1313	diverged	asn	aspS2	essential		SynE	Synpcc7942_1313	Q31NM6	SYDND_SYNE7	Synechococcus elongatus (strain PCC 7942) (Anacystis nidulans R2)	Aspartate--tRNA(Asp/Asn) ligase (EC 6.1.1.23) (Aspartyl-tRNA synthetase) (AspRS) (Non-discriminating aspartyl-tRNA synthetase) (ND-AspRS)
