# Supplementary material for: GapMind: Automated Annotation of Amino Acid Biosynthesis
Source: mSystems. 2020 Jun 23;5(3):e00291-20. doi: 10.1128/mSystems.00291-20 (PMC7311316; doi:10.1128/mSystems.00291-20)
Supplement: DATA SET S3 [file mSystems.00291-20-sd003.xls]

## Sheet: Sheet 1
Genomes of 148 diverse bacteria and archaea that grow in minimal media and the number of gaps
Taxonomic classifications are from GTDB. As defined in GTDB, the phylum Proteobacteria includes only the α,β,γ-Proteobacteria.
The low-confidence steps on the best path were subdivided into those that remained when analyzing the 6-frame translation ("confirmed") and those that did not ("questionable")
NCBI_assembly	genomeName	nProteins	domain	phylum	family	genus	n_medium_confidence	n_low_confidence_6_frame	n_low_confidence_questionable
GCF_000223395.1	Pyrolobus fumarii 1A	1906	Archaea	Crenarchaeota	Pyrodictiaceae	Pyrolobus	25	14	0
GCF_000191585.1	Methanobacterium lacus AL-21	2451	Archaea	Euryarchaeota	Methanobacteriaceae	Methanobacterium_B	9	3	0
GCF_000016125.1	Methanococcus maripaludis C5	1819	Archaea	Euryarchaeota	Methanococcaceae	Methanococcus	3	4	0
GCF_000017185.1	Methanococcus aeolicus Nankai-3	1489	Archaea	Euryarchaeota	Methanococcaceae	Methanothermococcus_A	4	4	0
GCF_000008645.1	Methanothermobacter thermautotrophicus Delta H	1756	Archaea	Euryarchaeota	Methanothermobacteriaceae	Methanothermobacter	6	5	2
GCF_000194625.1	Archaeoglobus veneficus SNP6	2055	Archaea	Halobacterota	Archaeoglobaceae	Archaeoglobus_C	4	4	0
GCF_000025505.1	Ferroglobus placidus DSM 10642	2467	Archaea	Halobacterota	Archaeoglobaceae	Ferroglobus	5	4	0
GCF_000007345.1	Methanosarcina acetivorans C2A	4492	Archaea	Halobacterota	Methanosarcinaceae	Methanosarcina	9	4	1
GCF_000195895.1	Methanosarcina barkeri Fusaro	3748	Archaea	Halobacterota	Methanosarcinaceae	Methanosarcina	11	4	0
GCF_000007065.1	Methanosarcina mazei Go1	3317	Archaea	Halobacterota	Methanosarcinaceae	Methanosarcina	9	4	0
GCF_000023265.1	Acidimicrobium ferrooxidans DSM 10331	2005	Bacteria	Actinobacteriota	Acidimicrobiaceae	Acidimicrobium	12	3	0
GCF_000058485.1	Frankia alni ACN14A	5806	Bacteria	Actinobacteriota	Frankiaceae	Frankia	4	0	0
GCF_001484605.1	Pseudarthrobacter sulfonivorans Ar51	4383	Bacteria	Actinobacteriota	Micrococcaceae	Pseudarthrobacter_A	2	0	0
GCF_000527155.1	Haloglycomyces albus DSM 45210	3070	Bacteria	Actinobacteriota	Micromonosporaceae	Haloglycomyces	6	1	2
GCF_000015305.1	Mycolicibacterium vanbaalenii PYR-1	5924	Bacteria	Actinobacteriota	Mycobacteriaceae	Mycolicibacterium	1	0	0
GCF_000969705.1	Nitriliruptor alkaliphilus DSM 45188	5060	Bacteria	Actinobacteriota	Nitriliruptoraceae	Nitriliruptor	4	1	0
GCF_900188115.1	Haloechinothrix alba DSM 45207	4212	Bacteria	Actinobacteriota	Pseudonocardiaceae	Haloechinothrix	3	0	0
GCF_000244975.1	Saccharomonospora cyanea NA-134	4956	Bacteria	Actinobacteriota	Pseudonocardiaceae	Saccharomonospora	1	0	0
GCF_000024385.1	Thermomonospora curvata DSM 43183	4778	Bacteria	Actinobacteriota	Streptosporangiaceae	Thermomonospora	4	1	0
GCF_000025605.1	Thermocrinis albus DSM 14484	1579	Bacteria	Aquificota	Aquificaceae	Thermocrinis	5	5	0
GCF_900188395.1	Desulfurobacterium atlanticum DSM 15668	1727	Bacteria	Aquificota	Desulfurobacteriaceae	Desulfurobacterium_A	5	2	0
GCF_000185805.1	Thermovibrio ammonificans HB-1	1800	Bacteria	Aquificota	Desulfurobacteriaceae	Thermovibrio	4	4	0
GCF_000021565.1	Persephonella marina EX-H1	2032	Bacteria	Aquificota	Hydrogenothermaceae	Persephonella	4	5	0
GCF_000021545.1	Sulfurihydrogenibium azorense Az-Fu1	1657	Bacteria	Aquificota	Hydrogenothermaceae	Sulfurihydrogenibium	6	6	0
GCF_000619805.1	Sulfurihydrogenibium subterraneum DSM 15120	1639	Bacteria	Aquificota	Hydrogenothermaceae	Sulfurihydrogenibium	5	6	0
GCF_000020505.1	Chlorobaculum parvum NCIB 8327	2047	Bacteria	Bacteroidota	Chlorobiaceae	Chlorobaculum	4	4	1
GCF_000006985.1	Chlorobaculum tepidum TLS	2245	Bacteria	Bacteroidota	Chlorobiaceae	Chlorobaculum	5	2	0
GCF_000020465.1	Chlorobium limicola DSM 245	2422	Bacteria	Bacteroidota	Chlorobiaceae	Chlorobium	6	2	0
GCF_000020545.1	Chlorobium phaeobacteroides BS1	2417	Bacteria	Bacteroidota	Chlorobiaceae	Chlorobium_A	7	1	1
GCF_000020625.1	Prosthecochloris aestuarii DSM 271	2318	Bacteria	Bacteroidota	Chlorobiaceae	Prosthecochloris	10	3	0
GCF_000092245.1	Arcobacter nitrofigilis DSM 7299	3085	Bacteria	Campylobacterota	Arcobacteraceae	Arcobacter	10	1	0
GCF_000170735.1	Caminibacter mediatlanticus TB-2	1688	Bacteria	Campylobacterota	Nautiliaceae	Caminibacter	14	1	0
GCF_900176045.1	Nitratiruptor tergarcus DSM 16512	1925	Bacteria	Campylobacterota	Nitratiruptoraceae	Nitratiruptor	9	1	0
GCF_000183725.1	Sulfuricurvum kujiense DSM 16994	2768	Bacteria	Campylobacterota	Sulfurimonadaceae	Sulfuricurvum	9	1	0
GCF_000012965.1	Sulfurimonas denitrificans DSM 1251	2119	Bacteria	Campylobacterota	Sulfurimonadaceae	Sulfurimonas	11	1	0
GCF_000186245.1	Nitratifractor salsuginis DSM 16511	2075	Bacteria	Campylobacterota	Sulfurovaceae	Nitratifractor	8	1	0
GCF_000011905.1	Dehalococcoides mccartyi 195	1418	Bacteria	Chloroflexota	Dehalococcoidaceae	Dehalococcoides	6	5	0
GCF_000017845.1	Crocosphaera subtropica ATCC 51142	4883	Bacteria	Cyanobacteria	Microcystaceae	Crocosphaera	5	1	0
GCF_000020025.1	Nostoc punctiforme ATCC 29133; PCC 73102	6904	Bacteria	Cyanobacteria	Nostocaceae	Nostoc	8	0	0
GCF_000204075.1	Trichormus variabilis ATCC 29413	5604	Bacteria	Cyanobacteria	Nostocaceae	Trichormus	4	4	0
GCF_000014265.1	Trichodesmium erythraeum IMS101	4481	Bacteria	Cyanobacteria	Phormidiaceae	Trichodesmium	8	3	0
GCF_000183405.1	Calditerrivibrio nitroreducens DSM 19672	2088	Bacteria	Deferribacterota	Calditerrivibrionaceae	Calditerrivibrio	7	3	1
GCF_000025725.1	Denitrovibrio acetiphilus DSM 12809	2905	Bacteria	Deferribacterota	Denitrovibrionaceae	Denitrovibrio	7	3	0
GCF_000143965.1	Desulfarculus baarsii DSM 2075	3236	Bacteria	Desulfobacterota	Desulfarculaceae	Desulfarculus	8	4	0
GCF_000429905.1	Desulfatibacillum aliphaticivorans DSM 15576	5262	Bacteria	Desulfobacterota	Desulfatibacillaceae	Desulfatibacillum	5	3	0
GCF_000422285.1	Desulfatiglans anilini DSM 4660	3942	Bacteria	Desulfobacterota	Desulfatiglandaceae	Desulfatiglans	8	5	0
GCF_000195295.1	Desulfobacca acetoxidans DSM 11109	2882	Bacteria	Desulfobacterota	Desulfobaccaceae	Desulfobacca	5	5	0
GCF_000745975.1	Desulfobacter vibrioformis DSM 8776	3837	Bacteria	Desulfobacterota	Desulfobacteraceae	Desulfobacter	7	2	0
GCF_000429965.1	Desulfobulbus mediterraneus DSM 13871	3896	Bacteria	Desulfobacterota	Desulfobulbaceae	Desulfobulbus_A	8	5	0
GCF_000025945.1	Desulfotalea psychrophila LSv54	3128	Bacteria	Desulfobacterota	Desulfocapsaceae	Desulfotalea	8	5	8
GCF_900176285.1	Desulfacinum hydrothermale DSM 13146	3170	Bacteria	Desulfobacterota	Syntrophobacteraceae	Desulfacinum	7	4	0
GCF_900129305.1	Desulfacinum infernum DSM 9756	3574	Bacteria	Desulfobacterota	Syntrophobacteraceae	Desulfacinum	8	3	0
GCF_900114975.1	Thermodesulforhabdus norvegica DSM 9990	2630	Bacteria	Desulfobacterota	Thermodesulforhabdaceae	Thermodesulforhabdus	8	5	0
GCF_900167125.1	Desulfovibrio gracilis DSM 16080	2845	Bacteria	Desulfobacterota_A	Desulfovibrionaceae	Desulfovibrio_B	1	4	0
GCF_000429985.1	Desulfovibrio bastinii DSM 16055	3417	Bacteria	Desulfobacterota_A	Desulfovibrionaceae	Desulfovibrio_H	3	3	0
GCF_000425265.1	Desulfovibrio zosterae DSM 11974	3561	Bacteria	Desulfobacterota_A	Desulfovibrionaceae	Desulfovibrio_H	2	3	0
GCF_000375485.1	Desulfovibrio oxyclinae DSM 11498	3003	Bacteria	Desulfobacterota_A	Desulfovibrionaceae	Pseudodesulfovibrio	2	6	0
GCF_900111775.1	Desulfuromonas acetexigens	3338	Bacteria	Desulfuromonadota	Desulfuromonadaceae_A	Desulfuromonas_D	5	1	0
GCF_000012925.1	Geobacter metallireducens GS-15	3473	Bacteria	Desulfuromonadota	Geobacteraceae	Geobacter	4	3	0
GCF_000016745.1	Geobacter uraniireducens Rf4	4322	Bacteria	Desulfuromonadota	Geobacteraceae	Geobacter_B	2	3	0
GCF_900107645.1	Desulfuromusa kysingii DSM 7343	3297	Bacteria	Desulfuromonadota	Geopsychrobacteraceae	Desulfuromusa	4	2	0
GCF_900142125.1	Malonomonas rubra DSM 5091	3548	Bacteria	Desulfuromonadota	Geopsychrobacteraceae	Malonomonas	3	2	0
GCF_000020385.1	Geobacter lovleyi SZ	3587	Bacteria	Desulfuromonadota	Pelobacteraceae	Geobacter_C	6	2	0
GCF_000015045.1	Pelobacter propionicus DSM 2379	3682	Bacteria	Desulfuromonadota	Pelobacteraceae	Pelobacter_C	4	2	0
GCF_002019605.1	Bacillus alkalinitrilicus DSM 22532	4900	Bacteria	Firmicutes	Bacillaceae_F	Bacillus_BH	3	0	0
GCF_000016505.1	Clostridium kluyveri DSM 555	3711	Bacteria	Firmicutes_A	Clostridiaceae	Clostridium_B	13	0	0
GCF_000008765.1	Clostridium acetobutylicum ATCC 824	3778	Bacteria	Firmicutes_A	Clostridiaceae	Clostridium_S	9	0	0
GCF_000024605.1	Ammonifex degensii KC4	2116	Bacteria	Firmicutes_B	Ammonificaceae	Ammonifex	5	0	0
GCF_000021925.1	Desulfitobacterium hafniense DCB-2	4786	Bacteria	Firmicutes_B	Desulfitobacteriaceae	Desulfitobacterium	7	2	0
GCF_000215085.1	Desulfotomaculum ruminis DSM 2154	3738	Bacteria	Firmicutes_B	Desulfotomaculaceae	Desulfotomaculum_H	6	0	0
GCF_900115975.1	Desulfallas geothermicus DSM 3669	3508	Bacteria	Firmicutes_B	Desulfotomaculaceae_A	Desulfotomaculum_B	6	2	0
GCF_000019165.1	Heliobacterium modesticaldum Ice1; ATCC 51547	2596	Bacteria	Firmicutes_B	Heliobacteriaceae	Heliobacterium	5	1	1
GCF_000092905.1	Kyrpidia tusciae DSM 2912	3115	Bacteria	Firmicutes_K	Kyrpidiaceae	Kyrpidia	5	1	0
GCF_000284315.1	Leptospirillum ferrooxidans C2-3	2477	Bacteria	Nitrospirota_A	Leptospirillaceae	Leptospirillum	6	3	0
GCF_000021485.1	Acidithiobacillus ferrooxidans ATCC 23270	2882	Bacteria	Proteobacteria	Acidithiobacillaceae	Acidithiobacillus	2	0	0
GCF_000423825.1	Thermithiobacillus tepidarius DSM 3134	2787	Bacteria	Proteobacteria	Acidithiobacillaceae	Thermithiobacillus	0	0	0
GCF_000010725.1	Azospirillum lipoferum B510	6189	Bacteria	Proteobacteria	Azospirillaceae	Azospirillum	0	0	0
GCF_000016185.1	Rhodospirillum centenum SW; ATCC 51521	3816	Bacteria	Proteobacteria	Azospirillaceae	Rhodospirillum_A	0	0	0
GCF_000019845.1	Beijerinckia indica ATCC 9039	3842	Bacteria	Proteobacteria	Beijerinckiaceae	Beijerinckia	0	0	1
GCF_000745425.1	Beijerinckia mobilis UQM 1969	3657	Bacteria	Proteobacteria	Beijerinckiaceae	Beijerinckia	0	0	0
GCF_000022085.1	Methylobacterium nodulans ORS 2060	7784	Bacteria	Proteobacteria	Beijerinckiaceae	Methylobacterium	0	0	1
GCF_000019365.1	Methylobacterium sp. 4-46	6637	Bacteria	Proteobacteria	Beijerinckiaceae	Methylobacterium	0	0	0
GCF_000427445.1	Methylocapsa acidiphila B2	3647	Bacteria	Proteobacteria	Beijerinckiaceae	Methylocapsa	0	0	0
GCF_000746085.1	Methylocapsa aurea KYG T	3549	Bacteria	Proteobacteria	Beijerinckiaceae	Methylocapsa	0	0	0
GCF_000021745.1	Methylocella silvestris BL2	3871	Bacteria	Proteobacteria	Beijerinckiaceae	Methylocella	0	0	0
GCF_002117405.1	Methylocystis bryophila S285	4250	Bacteria	Proteobacteria	Beijerinckiaceae	Methylocystis	1	0	0
GCF_000385335.1	Methyloferula stellata AR4T	3875	Bacteria	Proteobacteria	Beijerinckiaceae	Methyloferula	0	1	0
GCF_000204645.1	Alicycliphilus denitrificans K601	4627	Bacteria	Proteobacteria	Burkholderiaceae	Alicycliphilus	0	0	0
GCF_000430725.1	Azohydromonas australica DSM 1124	7363	Bacteria	Proteobacteria	Burkholderiaceae	Azohydromonas	1	0	0
GCF_000016205.1	Burkholderia vietnamiensis G4	7143	Bacteria	Proteobacteria	Burkholderiaceae	Burkholderia	0	0	0
GCF_000482785.1	Derxia gummosa DSM 723	4260	Bacteria	Proteobacteria	Burkholderiaceae	Derxia	0	0	0
GCF_001189915.1	Herbaspirillum autotrophicum IAM 14942	5270	Bacteria	Proteobacteria	Burkholderiaceae	Herbaspirillum	3	0	0
GCF_001592305.1	Hydrogenophaga taeniospiralis NBRC 102512	4812	Bacteria	Proteobacteria	Burkholderiaceae	Hydrogenophaga	0	0	0
GCF_000092885.1	Paraburkholderia sp. CCGE1002	6827	Bacteria	Proteobacteria	Burkholderiaceae	Paraburkholderia	0	0	1
GCF_000020045.1	Paraburkholderia phymatum STM815	7455	Bacteria	Proteobacteria	Burkholderiaceae	Paraburkholderia_A	0	0	0
GCF_000015505.1	Polaromonas naphthalenivorans CJ2	4833	Bacteria	Proteobacteria	Burkholderiaceae	Polaromonas	0	0	0
GCF_000745855.1	Xenophilus azovorans DSM 13620	6017	Bacteria	Proteobacteria	Burkholderiaceae	Xenophilus	0	0	0
GCF_000023025.1	Teredinibacter turnerae T7901	4145	Bacteria	Proteobacteria	Cellvibrionaceae	Teredinibacter	1	0	0
GCF_000025485.1	Allochromatium vinosum DSM 180	3212	Bacteria	Proteobacteria	Chromatiaceae	Allochromatium	2	1	0
GCF_002000365.1	Thioalkalivibrio denitrificans ALJD	3295	Bacteria	Proteobacteria	Ectothiorhodospiraceae	Thioalkalivibrio_A	1	1	0
GCF_000378965.1	Thioalkalivibrio thiocyanodenitrificans ARhD 1	3412	Bacteria	Proteobacteria	Ectothiorhodospiraceae	Thioalkalivibrio_A	1	1	0
GCF_000025465.1	Klebsiella variicola At-22	5175	Bacteria	Proteobacteria	Enterobacteriaceae	Klebsiella	0	0	0
GCF_002151265.1	Halomonas desiderata SP1	4196	Bacteria	Proteobacteria	Halomonadaceae	Halomonas	0	1	0
GCF_000015585.1	Halorhodospira halophila SL1	2402	Bacteria	Proteobacteria	Halorhodospiraceae	Halorhodospira	0	1	3
GCF_001541235.1	Hyphomicrobium sulfonivorans WDL6	3237	Bacteria	Proteobacteria	Hyphomicrobiaceae	Hyphomicrobium_A	0	2	0
GCF_000008325.1	Methylococcus capsulatus Bath	2926	Bacteria	Proteobacteria	Methylococcaceae	Methylococcus	0	1	0
GCF_000968535.2	Methylomicrobium alcaliphilum 20Z	4001	Bacteria	Proteobacteria	Methylomonadaceae	Methylomicrobium_A	1	0	0
GCF_000214665.1	Methylomonas methanica MC09	4433	Bacteria	Proteobacteria	Methylomonadaceae	Methylomonas	1	1	0
GCF_000372865.1	Methylosarcina fibrata AML-C10	4236	Bacteria	Proteobacteria	Methylomonadaceae	Methylosarcina	2	1	0
GCF_000384075.1	Methylovulum miyakonense HT12	4133	Bacteria	Proteobacteria	Methylomonadaceae	Methylovulum	1	1	0
GCF_000421465.1	Methylohalobius crimeensis 10Ki	3239	Bacteria	Proteobacteria	Methylothermaceae	Methylohalobius	0	2	0
GCF_000013785.1	Pseudomonas stutzeri A1501	4067	Bacteria	Proteobacteria	Pseudomonadaceae	Pseudomonas_A	0	0	0
GCF_900100495.1	Pseudomonas benzenivorans DSM 8628	5055	Bacteria	Proteobacteria	Pseudomonadaceae	Pseudomonas_E	0	0	0
GCF_000185905.1	Mesorhizobium ciceri WSM1271	6264	Bacteria	Proteobacteria	Rhizobiaceae	Mesorhizobium	0	0	0
GCF_000092045.1	Rhizobium etli CFN 42	5958	Bacteria	Proteobacteria	Rhizobiaceae	Rhizobium	0	0	0
GCF_000009265.1	Rhizobium leguminosarum 3841	7132	Bacteria	Proteobacteria	Rhizobiaceae	Rhizobium	0	0	0
GCF_000023185.1	Rhizobium leguminosarum WSM1325	6934	Bacteria	Proteobacteria	Rhizobiaceae	Rhizobium	0	0	0
GCF_000018545.1	Sinorhizobium fredii NGR234	6362	Bacteria	Proteobacteria	Rhizobiaceae	Sinorhizobium	0	0	0
GCF_000017145.1	Sinorhizobium medicae WSM419	6213	Bacteria	Proteobacteria	Rhizobiaceae	Sinorhizobium	0	0	0
GCF_000015985.1	Rhodobacter sphaeroides ATCC 17029	4156	Bacteria	Proteobacteria	Rhodobacteraceae	Rhodobacter_A	1	1	0
GCF_000061505.1	Azoarcus sp. BH72	3919	Bacteria	Proteobacteria	Rhodocyclaceae	Azoarcus_B	0	0	0
GCF_000519045.1	Dechloromonas agitata is5	3385	Bacteria	Proteobacteria	Rhodocyclaceae	Dechloromonas	0	0	0
GCF_000828635.1	Sulfuritalea hydrogenivorans DSM 22779	3528	Bacteria	Proteobacteria	Rhodocyclaceae	Sulfuritalea	1	1	0
GCF_000166055.1	Rhodomicrobium vannielii ATCC 17100	3546	Bacteria	Proteobacteria	Rhodomicrobiaceae	Rhodomicrobium	0	0	0
GCF_000013085.1	Rhodospirillum rubrum ATCC 11170	3837	Bacteria	Proteobacteria	Rhodospirillaceae	Rhodospirillum	1	0	0
GCF_000967895.1	Oleispira antarctica	3841	Bacteria	Proteobacteria	Saccharospirillaceae	Oleispira	2	0	0
GCF_000428045.1	Sedimenticola selenatireducens DSM 17993	4140	Bacteria	Proteobacteria	Sedimenticolaceae	Sedimenticola	0	1	0
GCF_000013325.1	Novosphingobium aromaticivorans DSM 12444	3910	Bacteria	Proteobacteria	Sphingomonadaceae	Novosphingobium	1	0	0
GCF_000016765.1	Sphingomonas wittichii RW1	5333	Bacteria	Proteobacteria	Sphingomonadaceae	Rhizorhabdus	1	0	0
GCF_001579945.1	Steroidobacter denitrificans DSM 18526	3000	Bacteria	Proteobacteria	Steroidobacteraceae	Steroidobacter	6	4	1
GCF_900141795.1	Sulfurivirga caldicuralii DSM 17737	1619	Bacteria	Proteobacteria	Sulfurivirgaceae	Sulfurivirga	0	0	0
GCF_001995255.1	Thioalkalivibrio halophilus HL17	2616	Bacteria	Proteobacteria	Thioalkalivibrionaceae	Thioalkalivibrio	1	2	1
GCF_000227685.2	Thioalkalivibrio paradoxus ARh 1	3375	Bacteria	Proteobacteria	Thioalkalivibrionaceae	Thioalkalivibrio_B	2	2	0
GCF_900102855.1	Thiohalomonas denitrificans HLD2	3183	Bacteria	Proteobacteria	Thiohalomonadaceae	Thiohalomonas	0	1	0
GCF_000384235.1	Hydrogenovibrio halophilus DSM 15072	2146	Bacteria	Proteobacteria	Thiomicrospiraceae	Hydrogenovibrio	0	0	2
GCF_000526715.1	Hydrogenovibrio kuenenii DSM 12350	2207	Bacteria	Proteobacteria	Thiomicrospiraceae	Hydrogenovibrio	1	0	0
GCF_000711315.1	Hydrogenovibrio marinus DSM 11271	2421	Bacteria	Proteobacteria	Thiomicrospiraceae	Hydrogenovibrio	0	0	0
GCF_000381085.1	Thiomicrorhabdus arctica DSM 13458	2233	Bacteria	Proteobacteria	Thiomicrospiraceae	Thiomicrorhabdus	0	0	0
GCF_000483485.1	Thiomicrorhabdus chilensis DSM 12352	2200	Bacteria	Proteobacteria	Thiomicrospiraceae	Thiomicrorhabdus	1	0	0
GCF_000214825.1	Thiomicrospira cyclica ALM1	1660	Bacteria	Proteobacteria	Thiomicrospiraceae	Thiomicrospira	0	0	0
GCF_000934765.1	Thiomicrospira microaerophila ASL8-2	2632	Bacteria	Proteobacteria	Thiomicrospiraceae	Thiomicrospira	0	0	0
GCF_000711195.1	Thiomicrospira pelophila DSM 1534	1967	Bacteria	Proteobacteria	Thiomicrospiraceae	Thiomicrospira	1	0	3
GCF_000621325.1	Thiothrix lacustris DSM 21227	3485	Bacteria	Proteobacteria	Thiotrichaceae	Thiothrix	0	1	1
GCF_000010525.1	Azorhizobium caulinodans ORS 571	4717	Bacteria	Proteobacteria	Xanthobacteraceae	Azorhizobium	0	0	0
GCF_000015165.1	Bradyrhizobium sp. BTAi1	7448	Bacteria	Proteobacteria	Xanthobacteraceae	Bradyrhizobium	0	0	0
GCF_000195775.1	Rhodopseudomonas palustris CGA009	4867	Bacteria	Proteobacteria	Xanthobacteraceae	Rhodopseudomonas	0	0	0
GCF_000017645.1	Xanthobacter autotrophicus Py2	4969	Bacteria	Proteobacteria	Xanthobacteraceae	Xanthobacter	0	0	0
GCF_001431535.1	Stenotrophomonas chelatiphaga DSM 21508	3395	Bacteria	Proteobacteria	Xanthomonadaceae	Stenotrophomonas	5	3	0
