# Supplementary material for: GapMind: Automated Annotation of Amino Acid Biosynthesis
Source: mSystems. 2020 Jun 23;5(3):e00291-20. doi: 10.1128/mSystems.00291-20 (PMC7311316; doi:10.1128/mSystems.00291-20)
Supplement: DATA SET S4 [file mSystems.00291-20-sd004.xls]

## Sheet: Sheet 1
Comments on a random sample of low-confidence steps from the nitrogen-fixing organisms
(This analysis was done with a preliminary version that included only the nitrogen-fixing organisms.)
NCBI_assembly	organism	pathway	low_confidence_step	candidate_protein	candidate_locus_tag	diverged_candidate?	comment
GCF_000007065.1	Methanosarcina mazei Go1	thr	thrB	WP_011032038.1	MM_RS00425	Yes	This organism probably uses the standard pathway (see candidates for hom and thrC). The candidate for thrB is probably shikimate kinase instead. This organism does contain the potential replacement TIGR02535 (protein id WP_011033364.1). Neither Curated BLAST nor the genome annotation suggested any other candidates.
GCF_000007345.1	Methanosarcina acetivorans C2A	lys	dapF			No	This organism probably uses the LL-diaminopimelate aminotransferase pathway (see protein_id WP_048065191.1). But neither Curated BLAST nor the genome annotation suggested any candidates for the epimerase dapF.
GCF_000007345.1	Methanosarcina acetivorans C2A	met	metE			Yes	The genome annotation suggests that MA_RS00270, MA_RS00275, or MA_RS18535 might be homocysteine methyltransferases. As far as we can determine, these proteins are very distantly related to any characterized proteins. They belong to the MetE family (COG0620) but are much shorter. They might transfer methyl groups from corrinoid proteins to homocysteine.
GCF_000008645.1	Methanothermobacter thermautotrophicus Delta H	his	hisN	WP_048061060.1	MTH_RS07010	No	The candidate is probably IGP dehydratase. Neither Curated BLAST nor the genome annotation suggested any good candidates.
GCF_000008645.1	Methanothermobacter thermautotrophicus Delta H	met	B12_reactivation_domain			No	This organism probably uses a methylcobalamin:homocysteine methyltransferase (see MTH_RS03635), so it should also have B12 reactivation (co(II)balamin reductase), but no candidates were identified by using Curated BLAST or in the annotation.
GCF_000011905.1	Dehalococcoides mccartyi 195	tyr	predehyd	WP_010936238.1	DET_RS02500	Yes	DET_RS02495 (WP_010936237.1) is annotated as a prephenate dehydrogenase family protein but is quite distantly related to any characterized protein (it is 26% identical to the prephenate dehydrogenase portion of E. coli TyrA)
GCF_000011905.1	Dehalococcoides mccartyi 195	met	metH			Yes	Dehalococcoides has an unusual methionine synthesis pathway: the methyl group does not originate from methyltetrahydrofolate (see PMID:24733917). It probably has a novel form of methionine synthase (possibly DET_RS02760, which is related to MetE but is missing the folate-binding domain).
GCF_000016745.1	Geobacter uraniireducens Rf4	ser	serB	WP_011939731.1	GURA_RS14700	Yes	Using Curated BLAST, we identified GURA_RS05100 (WP_011937937.1) as a potential candidate, but it is <30% identical to any characterized protein. GURA_RS14700 is more likely an alkaline phosphatase.
GCF_000017185.1	Methanococcus aeolicus Nankai-3	met	asd_S_ferredoxin			No	This organism probably uses the reductive pathway of homocysteine formation from asparate semialdehyde, as it has the other two components and lacks metXAYZ. We could not identify a convincing candidate for the NIL/ferredoxin component, although MAEO_RS05260 is a possibility.
GCF_000017845.1	Cyanothece sp. ATCC 51142	met	asd_S_perS			No	This organism probably uses the reductive pathway of homocysteine formation from asparate semialdehyde, as it has the other two components and lacks metXAYZ. But we could not identify a candidate for the persulfide forming component (COG2122).
GCF_000019165.1	Heliobacterium modesticaldum Ice1; ATCC 51547	met	B12_reactivation_domain			Yes	This organism probably uses a B12-dependent methionine synthase (HM1_RS11410), so it should have B12 reactivation (co(II)balamin reductase). Just upstream of MetH is a hypothetical protein that belongs to the B-12 activation superfamily (InterProScan associates it with IPR037010 via SSF56507). However this protein does not have BLAST-level similarity to any characterized protein, nor does it hit …
GCF_000020385.1	Geobacter lovleyi SZ	ser	serB	WP_012470155.1	GLOV_RS10410	No	Using Curated BLAST, we identified GLOV_RS15240 (WP_012471115.1) as a potential candidate, but it is annotated as alpha-ribazole phosphatase, which is supported by its proximity to adenosylcobinamide-GDP ribazoletransferase. Another candidate, GLOV_RS10410, is more likely a signalling protein.
GCF_000020465.1	Chlorobium limicola DSM 245	his	hisI	WP_012465486.1	CLIM_RS02615	No	CLIM_RS02615 is probably histidinol dehydrogenase. The best candidate we identified is CLIM_RS11925, which is distantly related to MazG (a nucleotide hydrolase) and to the alternative HisI of Desulfovibrio.
GCF_000020545.1	Chlorobium phaeobacteroides BS1	tyr	predehyd			Yes	CPHAMN1_RS12015 is distantly related (about 30% identity) to prephenate and arogenate dehydrogenases and could plausibly provide this function.
GCF_000020545.1	Chlorobium phaeobacteroides BS1	his	hisI	WP_012475214.1	CPHAMN1_RS09080	No	CPHAMN1_RS09080 is histidinol dehydrogenase. The best candidate we identified is CPHAMN1_RS01245, which is distantly related to the MazG (a nucleotide hydrylase) and to the alternative HisI from Desulfovibrio
GCF_000020625.1	Prosthecochloris aestuarii DSM 271	ser	serA			Yes	The N-terminal half of PAES_RS04810 is similar to the N-terminal half of an alternative phoshpoglycerate dehydrogenase (i.e., BPHYT_RS03150). It is possible that PAES_RS04810 also uses phosphoglycerate as an electron donor but has a different electron acceptor.
GCF_000020625.1	Prosthecochloris aestuarii DSM 271	ser	serC			Yes?	Using Curated BLAST, we identified a frame-shifted candidate at 2293.7 to 2294.9 kb that is similar (40% amino acid identity) to P74281. This could be a frameshift error in the genome sequence.
GCF_000022085.1	Methylobacterium nodulans ORS 2060	his	hisG			Yes	Using Curated BLAST, we identified an candidate at 5019.2 to 5018.2 kb (on the minus strand). It is annotated as a pseudogene, but does not seem to have a frameshift, and so is probably a gene calling error. Even if had been identified as sa protein, this reading frame is distantly related (about 30% amino acid identity) to various hisG and might have been identified as low-confidence candidate. …
GCF_000191585.1	Methanobacterium lacus AL-21	his	hisN	WP_048186294.1	METBO_RS00375	No	We did not identify any good candidates for this activity.
GCF_000204075.1	Trichormus variabilis ATCC 29413	leu	ilvE	WP_011318729.1	AVA_RS09755	No	AVA_RS09755 has a gntR-like DNA-binding domain and probably has a regulatory function. We did not identify any other candidates for this activity.
